# Supplementary material for: Development of selective isolation media for detecting the genera Actinomyces and Schaalia from oral specimens containing indigenous bacteria
Source: Access Microbiol. 2024 May 10;6(5):000768.v3. doi: 10.1099/acmi.0.000768.v3 (PMC11165599; doi:10.1099/acmi.0.000768.v3)
Supplement: Uncited Table S1. [file acmi-6-00768-s001.xlsx]

## Sheet: Table S1
																	定量値＝実数ｘ104 CFU/ml
Table S1. Raw data of Table 3
		Colony counts (104 CFU/ml)		%recovery	Colony counts (104 CFU/ml)		%recovery	Colony counts (104 CFU/ml)		%recovery	Colony counts (104 CFU/ml)		%recovery	Colony counts (104 CFU/ml)		%recovery	Colony counts (104 CFU/ml)		%recovery	Colony counts (104 CFU/ml)		%recovery
Strain	No.	YEBHI	ASSM-1	ASSM-1	YEBHI	ASSM-2	ASSM-2	YEBHI	ASSM-３	ASSM-３	YEBHI	ASSM-４	ASSM-４	YEBHI	ASSM-５	ASSM-５	YEBHI	ASSM-6	ASSM-6	YEBHI	ASSM-7	ASSM-7
A(S). odontolyticus ATCC 17929	1	1281	433		1010	1304		2002	2710		1600	1588		2508	2241		1362	1980		2517	2190
	2	1343	432		1060	1532		1754	2154		1884	1912		2403	2808		2526	2034		2586	2289
	3	1508	279		1182	1206		2266	2456								1851	2205		1806	2526
	4	1901	206			1142		2554	2410								2244	1737			2340
	average	1508.25	337.5	0.223769	1084	1296	1.19557	2144	2432.5	1.13456	1742	1750	1.00459	2455.5	2524.5	1.0281	1995.75	1989	0.996618	2303	2336.25	1.01444
A. viscosus ATCC 15987	1	1184	691		1926	1119		2138	1104		1804	1016		2286	2520		2925	2394		3159	3231
	2	1720	576		2159			1740	1068		1260	935		1968	2391		2523	2616		3183	3414
	3	1606	1179		1910	864		1464	1120								3030	2421		3303
	4	2276	930		1714	934		1966									2811	2331		3393
	average	1696.5	844	0.497495	1927.25	972.333	0.504519	1827	1097.33	0.60062	1532	975.5	0.636749	2127	2455.5	1.15444	2822.25	2440.5	0.864736	3259.5	3322.5	1.01933
S. aureus ATCC 29213	1	476	0		244	0		318	0		290	0		368	0		224	0		224	0
	2	427	0		228	0		308	0		302	0		340	0		252	0		252	0
	3	452	0		236	0		313	0		296	0		354	0		238	0		238	0
	average	451.667	0	0	236	0	0	313	0	0	296	0	0	354	0	0	238	0	0	238	0	0
E. faecalis ATCC 29212	1	2656	0		2588	0		2452	0		2144	0		2660	160		2660	86		2660	108
	2	2602	0		2448	0		2644	0		2244	0		2454	350		2454	106		2454	70
	3													2234			2234			2234	68
	4													2684			2684			2684
	average	2629	0	0	2518	0	0	2548	0	0	2194	0	0	2508	255	0.101675	2508	96	0.0382775	2508	82	0.0326954
E. coli ATCC 25922	1	650	0		740	0		948	0		521	0		804	0		804	0		804	0
	2	710	0		684	0		864	0		603	0		724	0		724	0		724	0
	average	680	0	0	712	0	0	906	0	0	562	0	0	764	0	0	764	0	0	764	0	0
K. pneumoniae ATCC 700603	1	1556	0		1456	0		2188	0		1384	0		1588	0		1588	0		1588	0
	2	1512	0		1360	0		1984	0		1588	0		1448	0		1448	0		1448	0
	average	1534	0	0	1408	0	0	2086	0	0	1486	0	0	1518	0	0	1518	0	0	1518	0	0

## Sheet: Table S2
Table S2. Raw data of Table 4
		Colony counts (104 CFU/ml)			%recovery compared to anaero columbia
Strain	No.	anaero columbia	YEBHI	ASSM	YEBHI	ASSM
A. johnsonii	1	2250	2289	2355
	2	2433	2562	2325
	average	2341.5	2425.5	2340	1.03587	0.999359
A. oris	1	900	789	903
	2	792	984	909
	3	984	906	888
	4	892	893	900
	average	892	893	900	1.00112	1.00897
P. micra	1	66	102	0
	2	60	84	0
	3	105	45	0
	average	77	77	0	1	0
P. anaerobius	1	50	0	0
	2	52	0	0
	average	51	0	0	0	0
P. intermedia	1	89	0	0
	2	93	0	0
	average	91	0	0	0	0
P. gingivalis	1	276	0	0
	2	244	0	0
	average	260	0	0	0	0
B. fragilis	1	321.5	326.5	0
	2	302.5	300.5	0
	average	312	313.5	0	1.00481	0
F. nucleatum	1	714	225	0
	2	794	67	0
	3	1141	0	0
	average	883	97.3333	0	0.11023	0
